# Supplementary material for: Development and Validation of the Values Internalization Scale
Source: Behav Sci (Basel). 2025 May 12;15(5):660. doi: 10.3390/bs15050660 (PMC12109008; doi:10.3390/bs15050660)
Supplement: Supplementary file 1 [file behavsci-15-00660-s001.zip]

Archive with 1 entries (1 files):
- behavsci-3572190-supplementary.pdf
